# Supplementary material for: GJB3 promotes pancreatic cancer liver metastasis by enhancing the polarization and survival of neutrophil
Source: Front Immunol. 2022 Oct 19;13:983116. doi: 10.3389/fimmu.2022.983116 (PMC9627207; doi:10.3389/fimmu.2022.983116)
Supplement: Supplementary file 2 [file DataSheet_2.xlsx]

## Sheet: normal
!Sample_title	GJA1	GJA3	GJA4	GJA5	GJA8	GJA9	GJA10	GJB1	GJB2	GJB3	GJB4	GJB5	GJB6	GJB7	GJC1	GJC2	GJC3	GJD2	GJD3	GJD4
49082-Normal-Pancreas	3.684	0.979	5.564	1.176	1.618	1.486	0.394	4.54	1.374	3.043	1.57	0.538	1.176	0.921	1.176	4.239	3.282	1.908	4.694	1.156
49092-Normal-Pancreas	3.065	1.5	4.515	0.575	1.453	1.369	0.529	4.108	1.188	2.399	1.581	0.529	1.015	1.244	1.369	4.681	1.956	2.367	4.788	0.937
53856-Normal-Pancreas	4.04	1.082	6.466	2.021	1.153	0.623	0.196	2.065	2.706	2.055	1.024	0.764	0.946	1.119	1.581	3.822	2.022	1.399	3.414	1.181
48608-Normal-Pancreas	4.529	1.605	3.705	0.839	1.064	1.57	0.274	5.147	2.574	3.878	1.458	0.805	0.909	1.186	0.528	2.874	3.785	3.164	5.276	0.923
48611-Normal-Pancreas	3.588	1.25	4.049	1.312	1.218	1.334	0.189	4.534	2.758	2.54	0.949	0.978	0.949	0.541	0.789	3.955	2.956	1.718	3.828	0.802
48579-Normal-Pancreas	3.489	1.387	4.798	1.568	0.771	1.199	0.346	2.462	1.442	1.469	0.67	0.805	0.629	0.927	1.218	3.088	1.374	2.383	2.533	0.849
48576-Normal-Pancreas	3.02	0.938	3.56	1.167	0.908	1.014	0.514	4.263	3.021	2.163	1.349	0.533	0.657	0.617	1.535	3.556	1.55	0.722	4.068	0.901
48614-Normal-Pancreas	3.712	1.191	5.445	1.29	1.161	1.995	0.214	2.203	1.848	2.484	0.861	0.816	0.961	1.338	2.376	5.63	1.904	1.338	3.628	1.177
49369-Normal-Pancreas	3.201	1.231	4.448	1.022	1.009	1.037	0.332	4.992	2.844	2.589	1.182	0.808	0.925	1.527	1.182	5.494	1.202	1.608	4.171	0.933
48599-Normal-Pancreas	2.603	1.29	3.815	0.746	0.928	1.444	0.383	5.629	1.793	2.255	0.716	0.928	0.716	1.347	1.218	3.769	1.842	2.472	4.187	0.703
49377-Normal-Pancreas	3.077	1.213	4.255	0.865	1.035	1.203	0.308	5.621	2.533	2.571	1.167	0.622	1.291	1.099	0.958	3.923	2.226	2.303	4.997	0.691
48647-Normal-Pancreas	3.503	1.349	5.672	1.595	0.943	1.435	0.278	2.159	1.849	2.198	0.943	0.727	1.068	1.426	0.979	4.833	2.047	2.181	4.104	0.79
48641-Normal-Pancreas	4.1	1.482	7.52	1.916	1.508	0.881	0.497	1.919	1.607	2.612	0.425	0.798	0.94	1.76	1.313	4.422	2.752	2.033	4.653	1.007
48656-Normal-Pancreas	3.328	1.27	5.574	1.467	0.745	0.956	0.253	5.381	1.705	2.641	1.087	0.601	1.015	0.913	1.087	3.468	2.29	2.425	4.795	1.362
53837-Normal-Pancreas	3.555	1.076	6.452	1.614	1.231	0.645	0.164	2.501	3.828	2.334	0.836	0.729	0.995	1.402	2.122	4.512	3.586	1.265	3.804	0.969
48665-Normal-Pancreas	3.358	1.133	6.258	1.689	0.944	1.212	0.356	2.326	1.719	2.163	1.093	0.788	0.769	1.001	2.046	4.666	1.564	1.826	3.727	0.938
48557-Normal-Pancreas	2.846	1.162	5.605	1.101	1.359	0.784	0.29	3.224	5.644	3.161	1.429	1.345	1.623	1.306	0.878	4.159	2.922	1.615	5.184	0.776
48563-Normal-Pancreas	3.929	1.325	4.236	0.914	1.41	0.921	0.278	3.649	2.097	2.637	1.328	1.365	1.452	1.07	1.849	5.204	2.479	1.532	4.879	0.742
49387-Normal-Pancreas	3.599	1.03	4.169	1.473	0.849	1.224	0.272	5.167	3.562	2.709	1.747	0.781	0.746	0.863	0.956	3.862	2.578	1.508	4.181	0.622
47697-Normal-Pancreas	2.729	1.147	4.197	0.982	1.14	0.764	0.325	5.359	3.611	3.5	1.386	0.764	0.744	0.982	1.521	3.546	2.427	1.684	4.569	0.883
47967-Normal-Pancreas	2.721	0.841	4.86	1.211	0.931	1.211	0.442	3.352	3.913	3.526	2.117	0.517	1.903	0.809	2.841	4.943	2.325	1.048	4.973	2.104
47968-Normal-Pancreas	2.216	0.913	3.486	0.922	1.138	1.049	0.247	4.107	3.116	2.825	1.353	0.539	1.272	0.105	1.093	4.879	2.022	1.565	4.104	1.066
48112-Normal-Pancreas	3.479	1.34	4.107	0.94	0.822	0.578	0.355	5.128	4.549	2.417	1.108	0.781	0.614	1.017	1.432	3.25	2.106	2.197	4.474	0.908
47589-Normal-Pancreas	3.865	1.025	5.095	1.1	0.755	0.833	0.235	3.855	3.289	2.639	1.182	0.686	1.172	0.767	1.344	4.286	1.837	1.73	3.632	0.737
47970-Normal-Pancreas	4.161	0.87	4.164	1.214	1.09	1.125	0.222	5.027	2.132	3.281	1.703	0.513	1.049	0.624	1.326	4.028	3.393	2.059	5.379	1.581
46454-Normal-Pancreas	4.087	1.077	4.144	1.117	1.041	1.086	0.405	4.151	2.805	3.333	1.285	0.649	1.181	1.752	1.319	4.827	2.379	1.884	4.372	0.852
46453-Normal-Pancreas	3.586	0.87	4.664	1.387	0.903	0.962	0.225	4.243	3.971	2.315	1.197	0.453	1.057	0.871	1.474	3.937	2.016	1.282	3.511	0.651
47693-Normal-Pancreas	3.913	1.198	5.687	1.124	1.245	0.904	0.546	2.633	6.073	3.368	1.51	0.98	1.105	1.276	3.229	5.633	1.848	1.263	4.011	1.449
47694-Normal-Pancreas	3.64	1.04	4.506	1.514	0.975	0.835	0.291	5.644	3.581	2.386	1.273	0.676	0.735	1.066	1.334	3.342	1.747	1.639	3.981	1.206
46336-Normal-Pancreas	2.87	1.433	4.867	0.898	1.027	1.064	0.375	5.483	1.131	3.83	1.281	0.929	1.227	1.425	0.882	4.016	4.304	3.106	6.785	1.033
46338-Normal-Pancreas	3.67	1.164	4.842	1.015	0.81	0.944	0.279	4.54	2.882	2.766	1.09	0.659	1.312	1.032	2.407	4.409	3.096	1.848	4.983	0.932
46576-Normal-Pancreas	4.003	0.728	3.717	1.051	0.478	0.971	0.392	4.307	3.884	2.592	1.145	0.455	1.456	1.028	1.517	3.291	2.637	0.853	4.403	0.856
46579-Normal-Pancreas	2.438	1.575	3.35	0.756	1.007	1.242	0.247	5.856	2.54	3.337	1.142	0.777	1.391	1.307	0.545	3.527	4.059	3.136	6.869	0.741
46451-Normal-Pancreas	3.983	1.054	3.727	0.856	1.006	0.772	0.194	3.306	5.205	3.061	1.777	1.813	1.987	1.491	1.686	4.888	1.928	1.228	3.376	0.677
47982-Normal-Pancreas	4.098	1.213	3.548	0.872	1.063	0.759	0.199	4.851	2.939	2.813	1.36	0.522	1	0.522	0.973	3.083	3.522	2.016	5.399	0.622
49391-Normal-Pancreas	3.202	0.92	3.209	1.016	0.562	1.907	0.206	5.804	1.432	2.737	1.421	0.244	0.982	0.904	0.982	3.331	4.44	1.933	4.866	1.231
47588-Normal-Pancreas	2.974	0.984	3.415	0.713	0.82	0.921	0.194	5.169	3.629	3.351	1.101	0.656	1.272	0.656	1.23	3.64	4.195	1.436	5.662	0.894
54275-Normal-Pancreas	3.275	1.381	3.104	0.723	1.092	0.689	0.284	5.256	1.522	2.634	1.508	0.919	0.795	0.552	1.092	3.088	4.849	1.823	6.188	1.294
53861-Normal-Pancreas	3.245	0.907	3.254	1.106	0.569	0.746	0.278	5.379	2.183	2.052	1.096	0.446	0.81	0.595	1.43	2.965	3.475	1.803	3.799	0.579
56330-Normal-Pancreas	2.825	0.816	3.522	1.083	1.121	0.778	0.085	5.537	3.569	2.561	0.759	0.66	1.384	0.759	1.988	3.521	2.77	1.009	3.447	0.702
56526-Normal-Pancreas	3.267	1.347	3.32	1.034	1.05	0.565	0.349	4.648	5.015	2.43	0.538	0.615	0.762	1.94	0.839	2.899	2.935	2.305	4.436	0.598
56366-Normal-Pancreas	3.459	0.846	3.736	0.903	0.967	0.776	0.126	4.835	2.975	2.029	1.029	0.532	0.867	0.676	1.116	3.173	2.754	1.45	4.396	0.663
56368-Normal-Pancreas	2.218	1.022	2.559	0.687	0.436	1.066	0.233	5.597	1.734	2.448	1.248	0.436	0.904	0.513	0.957	2.95	4.541	1.987	5.776	0.656
56370-Normal-Pancreas	2.837	1.033	2.933	0.661	0.909	0.876	0.259	5.671	2.549	2.498	0.969	0.539	0.909	0.823	0.838	2.51	3.861	2.205	5.256	0.559
56371-Normal-Pancreas	2.742	1.014	2.737	0.623	0.959	0.812	0.264	5.277	2.834	2.442	1.035	0.503	0.888	0.841	0.745	2.404	4.06	1.833	4.898	0.541
56372-Normal-Pancreas	2.123	1.039	2.576	0.595	0.976	0.881	0.231	5.798	1.712	2.624	1.284	0.506	0.907	0.817	0.801	2.705	4.1	2.302	5.07	0.611

## Sheet: primary pancreas
!Sample_title	GJA1	GJA3	GJA4	GJA5	GJA8	GJA9	GJA10	GJB1	GJB2	GJB3	GJB4	GJB5	GJB6	GJB7	GJC1	GJC2	GJC3	GJD2	GJD3	GJD4
53862-Primary-Pancreas	3.303	0.891	3.551	1.016	0.724	0.642	0.256	2.154	2.322	1.791	1.465	0.656	1.321	1.259	1.446	3.124	1.502	0.884	2.926	0.819
49360-Primary-Pancreas	3.729	1.503	4.381	1.317	0.804	1.658	0.219	2.868	7.57	3.79	1.875	1.086	3.598	2.685	1.159	4.101	2.19	1.62	4.532	1.022
54249-Primary-Pancreas	3.213	0.667	4.259	1.425	0.769	1.005	0.253	4.62	5.306	3.313	1.882	2.745	1.585	1.212	1.786	4.195	1.799	0.91	2.609	0.665
48661-Primary-Pancreas	3.261	1.094	3.489	1.188	1.277	1.054	0.344	5.632	4.699	3.49	1.857	3.12	1.054	1.14	0.867	5.157	1.304	1.752	3.658	0.699
49071-Primary-Pancreas	3.013	1.003	3.636	0.79	1.129	1.459	0.358	5.817	1.187	2.854	1.166	0.497	0.889	0.741	0.84	3.19	4.296	2.678	4.846	0.656
53838-Primary-Pancreas	3.275	1.669	3.687	0.783	1.249	0.67	0.176	4.796	1.611	2.051	0.783	0.532	0.737	1.207	0.911	2.596	4.021	2.107	4.792	0.867
49073-Primary-Pancreas	3.363	0.904	6.789	1.791	1.598	1.724	0.655	3.702	2.92	3.075	1.283	1.068	1.421	2.789	2.982	4.514	1.619	0.876	3.37	0.905
48556-Primary-Pancreas	2.909	1.642	2.694	0.722	1.345	0.747	0.317	3.924	5.238	4.226	2.243	3.92	1.551	2.62	1.268	5.212	2.828	2.448	5.166	0.817
48558-Primary-Pancreas	3.346	1.362	3.522	1.043	1.134	0.969	0.346	3.828	6.102	3.712	1.677	1.501	1.702	1.081	0.936	4.338	2.557	1.774	5.007	0.893
52042-Primary-Pancreas	4.685	1.599	3.935	0.583	1.423	0.412	0.722	3.178	2.447	2.787	0.888	1.705	0.861	2.133	2.362	5.346	2.045	2.147	4.787	1.058
52043-Primary-Pancreas	2.793	1.796	4.339	1.106	1.463	0.804	0.681	5.323	5.156	3.753	1.913	2.539	2.044	3.449	1.454	3.508	2.355	2.362	5.3	1.154
48562-Primary-Pancreas	2.479	1.371	3.7	0.907	1.751	0.839	0.277	4.955	4.918	3.733	1.529	1.299	1.778	0.995	0.722	4.165	2.453	1.595	4.895	0.726
48564-Primary-Pancreas	2.833	1.325	3.698	1.104	1.146	0.858	0.388	2.853	5.152	4.042	1.428	1.945	1.53	1.929	0.776	3.879	2.551	2.824	5.126	0.685
48567-Primary-Pancreas	3.772	1.799	4.753	0.701	1.471	0.845	0.715	5.408	3.741	3.755	1.211	1.791	1.042	1.915	1.172	5.474	2.445	2.446	5.082	1.167
48568-Primary-Pancreas	3.594	1.577	5.37	1.309	1.241	0.765	0.386	4.212	5.304	3.041	0.966	1.168	1.646	2.321	1.004	4.337	2.853	2.758	5.122	0.749
49388-Primary-Pancreas	3.865	1.258	3.949	1.04	0.962	1.284	0.208	5.463	2.493	3.201	1.689	1.055	0.978	1.124	0.911	3.009	3.693	2.347	5.878	0.798
46648-Primary-Pancreas	3.467	1.37	4.412	1.256	1.116	0.886	0.238	5.679	3.181	3.237	1.319	0.886	0.935	1.778	0.989	3.836	2.045	1.778	4.052	0.559
46649-Primary-Pancreas	3.437	1.299	4.255	1.45	1.079	0.925	0.225	3.677	4.981	2.88	1.418	1.272	1.169	1.592	1.234	4.137	1.956	2.031	4.04	0.563
46650-Primary-Pancreas	3.18	1.698	4.701	1.022	1.415	0.79	0.209	4.947	3.98	3.247	1.105	0.533	1.347	1.868	1.085	4.613	2.088	2.128	4.863	0.563
46651-Primary-Pancreas	2.679	1.531	3.789	0.926	1.125	0.875	0.213	5.657	3.376	2.906	0.875	1.037	1.268	1.684	0.646	3.794	2.835	2.281	4.737	0.61
47702-Primary-Pancreas	2.924	1.064	4.402	1.308	0.908	0.819	0.283	4.213	5.307	3.578	1.594	1.952	1.265	1.621	1.308	4.385	1.681	1.665	3.832	0.747
46652-Primary-Pancreas	2.657	1.434	3.602	0.768	1.195	0.997	0.26	3.852	4.433	3.949	1.403	1.076	1.743	1.653	0.822	4.853	3.523	2.195	4.632	0.567
46987-Primary-Pancreas	3.755	1.129	5.42	0.813	1.067	1.77	0.253	5.408	3.387	2.996	0.813	0.54	1.206	1.578	1.337	3.376	3.133	1.067	3.85	1.378
46653-Primary-Pancreas	3.55	1.91	3.013	0.85	1.796	0.997	0.314	4.855	5.545	4.28	1.089	0.798	2.35	1.678	0.685	4.971	2.778	1.992	5.21	0.869
46832-Primary-Pancreas	3.423	0.965	3.884	1.169	0.98	0.954	0.341	3.359	6.596	3.578	1.609	2.301	2.708	0.996	1.153	5.802	1.903	1.236	3.474	0.627
46831-Primary-Pancreas	2.27	1.592	2.693	0.776	1.16	1.054	0.185	4.072	6.166	4.282	2.833	5.007	4.264	0.972	1.061	3.283	2.211	1.574	3.98	0.747
46985-Primary-Pancreas	3.1	1.621	5.615	1.231	1.338	1.02	0.315	3.1	5.615	3.015	0.888	0.888	0.977	1.766	0.977	3.781	2.279	1.02	3.216	0.774
46828-Primary-Pancreas	3.623	0.96	4.306	1.481	1.054	0.907	0.165	4.123	6.806	3.54	1.494	0.623	1.347	1.288	1.091	5.548	2.901	1.107	3.457	0.752
47692-Primary-Pancreas	3.384	1.091	4.198	0.988	1.076	0.837	0.396	2.33	5.702	3.781	2.388	4.272	2.819	1.064	2.273	3.771	1.545	1.576	4.07	1
46986-Primary-Pancreas	4.003	1.426	5.847	0.94	0.94	1.005	0.659	4.122	5.843	2.742	1.244	1.999	1.005	2.108	0.876	4.893	2.454	1.07	3.144	0.688
47590-Primary-Pancreas	3.368	1.168	4.357	1.486	0.812	1.021	0.229	4.092	4.014	2.973	1.346	1.775	1.306	1.587	1.379	4.524	2.771	1.837	4.806	0.515
47969-Primary-Pancreas	3.787	0.765	3.725	1.164	0.908	1.083	0.129	4.223	4.469	2.54	1.67	0.398	1.044	0.682	1.022	3.714	2.351	1.064	3.981	0.787
47989-Primary-Pancreas	2.866	1.372	3.993	0.855	1.721	0.61	0.718	4.909	6.568	3.962	1.846	3.35	1.721	1.676	1.59	6.895	1.912	2.32	4.805	1.053
46581-Primary-Pancreas	3.756	1.214	4.514	1.206	1.302	0.731	0.206	4.48	3.192	2.732	0.784	0.731	0.658	1.493	1.359	3.916	3.59	1.743	4.259	0.838
46582-Primary-Pancreas	3.067	1.132	3.99	1.164	1.006	0.852	0.197	5.241	6.067	3.672	1.292	2.378	1.219	3.608	1.472	5.561	2.4	1.546	4.053	0.923
46830-Primary-Pancreas	3.874	1.006	4.924	1.528	0.995	0.879	0.191	2.157	5.482	3.191	1.238	1.132	1.288	1.322	1.415	3.574	1.835	1.162	3.524	0.654
46584-Primary-Pancreas	3.333	1.044	3.978	0.981	0.955	0.857	0.118	4.353	4.509	3	1.293	1.376	1.235	1.395	0.997	4.029	2.502	1.381	3.551	0.504
47703-Primary-Pancreas	3.189	1.238	3.166	0.919	1.112	1.021	0.254	2.192	6.719	3.878	2.288	2.243	1.291	0.9	1.383	4.511	1.205	1.183	4.242	1.088
47708-Primary-Pancreas	3.859	1.115	4.904	1.274	0.704	0.512	0.304	4.362	4.962	2.484	1.095	0.814	0.838	1.043	1.55	3.748	2.154	1.901	3.812	0.808
46450-Primary-Pancreas	3.452	0.87	2.943	1.068	1.016	0.907	0.184	5.243	6.022	3.035	1.164	0.547	2.08	0.831	1.425	5.567	1.857	1.079	3.113	0.606
47695-Primary-Pancreas	3.583	1.056	3.896	0.956	0.888	0.888	0.331	4.574	5.38	3.232	1.729	1.514	1.106	1.959	1.839	4.83	1.932	1.325	3.809	0.981
48550-Primary-Pancreas	3.221	1.228	3.006	1.264	1.264	2.438	0.625	4.845	5.083	2.266	0.928	0.771	0.559	0.697	4.079	5.253	1.225	1.684	3.343	1.223
46339-Primary-Pancreas	2.405	0.912	2.809	0.781	0.906	1.079	0.244	4.129	5.934	3.827	2.488	3.638	1.444	1.128	0.931	5.984	2.74	1.537	3.872	0.679
46578-Primary-Pancreas	2.55	1.055	3.574	1.031	0.864	1.021	0.23	4.995	4.921	3.493	1.438	2.078	1.42	1.331	0.967	5.561	1.939	1.625	3.984	0.695
46585-Primary-Pancreas	4.129	1.159	4.387	1.27	1.176	0.95	0.174	4.865	4.616	3.532	1.313	1.108	1.118	1.633	0.616	4.766	2.307	1.693	5.085	0.887
46337-Primary-Pancreas	3.997	1.326	3.872	1.555	1.116	0.971	0.436	4.264	7.092	3.809	1.762	1.436	1.861	1.478	0.707	5.209	1.964	1.987	4.149	0.569
46587-Primary-Pancreas	3.572	0.901	3.708	1.093	0.978	1.016	0.149	4.775	6.992	3.596	1.914	1.493	1.851	1.046	1.058	5.773	2.045	0.903	3.332	0.699
47700-Primary-Pancreas	3.314	1.267	5.201	1.148	1.478	0.795	0.295	3.421	4.7	2.6	1.218	0.795	1.073	0.979	2.159	4.375	1.627	1.783	4.152	1.184
46826-Primary-Pancreas	2.662	1.103	2.92	1.013	1.031	0.957	0.193	4.407	6.227	3.187	1.292	0.53	2.049	1.084	0.878	4.005	2.647	1.212	3.541	0.613
46592-Primary-Pancreas	3.368	1.254	3.376	0.984	0.928	1.154	0.284	4.719	5.081	3.871	2.308	3.586	1.739	1.537	0.527	3.744	2.177	1.893	4.398	0.515
46452-Primary-Pancreas	3.557	1.089	4.032	1.251	0.957	0.818	0.168	4.831	5.422	3.008	1.357	1.511	1.535	1.483	1.646	3.907	2.123	1.511	3.457	0.57
46460-Primary-Pancreas	3.861	1.638	3.112	0.546	0.95	0.714	0.33	3.122	7.812	3.926	1.946	2.403	4.135	1.583	1.221	5.049	2.628	1.447	4.469	0.686
47983-Primary-Pancreas	3.58	1.154	3.48	1.098	1.378	0.673	0.359	4.277	6.204	3.214	1.454	1.76	2.302	1.098	1.794	3.677	2.164	1.086	3.933	0.781
46642-Primary-Pancreas	3.123	1.139	3.247	0.487	1.213	0.698	0.249	5.562	4.811	2.958	0.819	0.549	0.819	1.488	0.835	3.637	3.089	1.33	4.541	0.8
47701-Primary-Pancreas	3.116	1.11	5.502	1.758	1.157	0.834	0.305	3.242	6.311	3.663	1.788	0.719	1.174	0.834	2.228	5.631	1.856	1.434	4.176	1.024
46643-Primary-Pancreas	1.907	1.306	2.8	0.573	1.238	0.709	0.25	4.147	4.463	3.518	1.606	2.332	1.158	1.615	0.811	5.301	2.272	1.615	3.798	0.62
47965-Primary-Pancreas	3.896	0.777	6.019	1.731	0.972	0.917	0.29	2.677	3.287	2.456	1.112	0.555	1.153	0.7	1.993	4.627	2.257	1.112	4.092	1.032
46644-Primary-Pancreas	3.174	1.275	4.035	0.913	0.986	0.829	0.315	4.264	6.316	3.214	0.924	0.81	1.452	1.696	0.933	4.663	2.11	1.396	4.204	0.711
46645-Primary-Pancreas	2.974	1.031	3.29	0.959	0.916	0.78	0.229	5.373	3.16	3.014	1.4	0.925	0.904	1.283	1.007	3.406	1.986	1.335	3.672	0.751
46646-Primary-Pancreas	2.676	1.586	4.016	1.062	1.608	0.921	0.423	4.658	6.01	4.194	1.75	1.181	1.371	1.203	0.835	3.623	2.127	1.794	5.438	1.302
49390-Primary-Pancreas	3.377	0.868	3.895	1.217	0.668	1.457	0.311	5.526	2.991	3.269	1.422	0.634	0.801	0.601	0.701	3.077	3.851	1.949	5.043	0.717
49392-Primary-Pancreas	3.483	0.823	4.573	1.561	0.583	1.293	0.321	4.405	6.446	3.115	2.153	3.168	1.852	1.044	2.295	5.296	1.355	0.901	2.745	0.865
64482-Primary-Pancreas	4.159	0.772	3.477	1.294	0.533	0.533	0.564	5.158	6.332	2.12	1.09	0.828	1.219	0.667	1.583	3.262	1.856	1.319	2.423	0.549
64500-Primary-Pancreas	3.82	0.549	4.161	1.465	0.672	0.833	0.249	4.428	5.32	2.533	1.323	1.299	1.373	2.093	1.606	3.655	1.538	0.966	2.363	0.571
72613-Primary-Pancreas	3.931	0.876	4.516	1.665	0.733	0.843	0.003	3.941	6.539	2.515	1.573	1.815	1.163	0.61	1.902	4.702	1.39	0.975	2.488	0.78
64501-Primary-Pancreas	4.004	1.126	3.467	1.473	0.825	0.825	0.308	4.416	7.132	2.572	1.295	1.022	0.994	0.72	1.543	5.483	1.636	0.945	2.339	0.557
72616-Primary-Pancreas	5.032	0.928	4.744	1.2	0.815	0.753	0.115	5.42	4.475	2.517	0.906	0.984	1.616	0.386	2.265	3.105	2.102	1.129	3.447	1.226
64502-Primary-Pancreas	3.933	0.915	3.499	1.485	0.801	0.745	0.289	5.11	6.167	2.609	1.962	2.875	1.863	1.059	1.421	3.812	2.178	1.306	2.798	0.528
64503-Primary-Pancreas	3.087	1.415	3.276	1.3	0.554	0.786	0.14	4.43	5.858	3.101	2.315	4.304	1.091	0.14	1.234	3.477	1.891	1.42	2.242	0.452
64504-Primary-Pancreas	3.35	0.678	3.853	1.278	0.635	0.499	0.244	5.19	2.998	1.797	0.856	0.87	0.499	0.721	1.445	3.243	2.226	1.476	2.447	0.735
64505-Primary-Pancreas	3.255	0.97	3.001	1.053	0.94	0.239	0.878	5.748	1.722	2.414	0.801	0.371	1.053	0.878	0.878	2.757	4.692	2.355	4.734	1.022
64507-Primary-Pancreas	3.383	0.701	2.89	1.026	0.829	0.926	0.197	5.423	6.206	2.807	1.55	2.125	1.142	0.743	1.101	4.466	2.869	1.655	3.739	0.522
64508-Primary-Pancreas	3.753	1.186	3.077	0.604	0.693	1.086	0.136	5.664	3.331	2.844	1.238	0.803	0.875	0.845	0.934	2.647	4.37	2.187	5.557	0.671
64509-Primary-Pancreas	3.936	0.847	3.777	1.389	0.729	0.685	0.147	4.564	6.175	3.254	1.628	0.933	1.276	0.707	1.339	3.864	2.641	1.364	3.493	0.694
64510-Primary-Pancreas	3.786	0.669	3.073	1.17	0.639	0.731	0.098	5.379	5.776	2.637	1.88	1.567	2.234	0.659	1.474	3.352	1.839	0.942	2.581	0.67
46647-Primary-Pancreas	2.949	1.3	4.014	1.07	1.034	1.122	0.232	2.137	4.67	3.271	1.192	0.584	1.229	1.386	1.192	3.344	1.74	1.604	4.063	0.633
48569-Primary-Pancreas	3.474	1.767	4.075	0.923	1.458	0.894	0.694	5.264	6.184	3.156	1.447	1.696	1.95	1.964	1.208	6.153	2.499	2.218	5.146	1.267
64498-Primary-Pancreas	4.458	0.863	3.217	0.565	0.914	1.01	0.235	2.39	9.198	3.057	1.342	2.954	5.256	1.532	1.49	3.94	1.175	0.946	2.388	0.828
64490-Primary-Pancreas	3.988	0.756	5.092	1.616	0.565	0.69	0.182	2.049	4.305	2.162	1.4	1.132	1.207	1.46	1.888	3.606	1.347	0.991	2.269	0.579
64491-Primary-Pancreas	3.148	0.926	2.576	0.629	0.629	0.856	0.486	5.702	1.571	2.52	1.132	0.486	1.066	0.856	0.629	2.705	4.851	2.609	5.919	0.877
64492-Primary-Pancreas	3.341	0.802	3.39	1.233	0.786	0.881	0.147	5.448	5.697	2.367	1.243	0.837	1.401	0.735	1.33	3.102	2.534	1.791	3.629	0.501
64494-Primary-Pancreas	4.079	0.909	2.75	1.274	0.623	0.483	0.483	2.509	7.172	2.896	2.346	3.395	2.276	0.737	1.452	4.591	1.375	1.011	2.117	0.509
64495-Primary-Pancreas	3.446	1.045	4.464	1.455	0.551	0.894	0.278	2.629	4.083	2.182	1.255	0.894	1.091	0.783	1.581	4.813	1.452	1.156	2.048	0.722
56525-Primary-Pancreas	3.37	1.197	3.685	1.03	1.17	0.761	0.612	3.429	8.871	2.94	0.96	2.562	1.552	2.02	1.541	5.018	1.441	1.877	3.835	0.683
56527-Primary-Pancreas	4.109	1.424	3.93	1.265	1.11	0.763	0.281	5.733	5.423	3.126	0.672	1.062	0.951	1.672	0.866	2.592	2.731	2.118	4.195	0.679
56536-Primary-Pancreas	3.658	1.442	2.457	1.155	1.001	1.625	0.977	1.962	7.809	2.963	1.218	1.314	4.178	2.43	0.739	3.788	1.109	2.436	4.215	0.697
56537-Primary-Pancreas	3.503	1.364	4.063	1.143	0.986	0.696	0.47	4.544	4.104	2.798	0.784	1.239	2.111	2.551	0.731	3.956	2.477	2.548	4.36	0.495
56538-Primary-Pancreas	2.714	1.388	3.13	1.031	1.047	1.251	0.541	5.71	5.125	2.767	1.135	1.44	2.283	4.021	0.691	5.655	1.693	2.311	4.304	0.694
56539-Primary-Pancreas	2.614	1.324	3.711	1.18	0.708	1.458	0.47	6.114	5.975	3.559	1.156	3.448	1.861	2.226	1.346	6.931	1.161	2.279	4.167	0.57
56367-Primary-Pancreas	4.88	0.781	2.828	1.344	0.843	0.728	0.276	3.807	8.098	2.271	1.165	1.502	1.372	0.43	1.64	5.131	1.433	0.796	2.633	0.566
56369-Primary-Pancreas	3.181	0.833	3.489	1.271	0.575	0.791	0.238	4.448	6.927	2.991	1.995	2.771	2.713	0.669	1.89	3.261	1.825	0.829	2.752	0.46
56528-Primary-Pancreas	2.633	1.505	3.609	1.28	0.842	1.447	0.466	5.567	5.179	3.62	1.533	1.119	2.283	1.862	1.136	3.621	1.934	2.177	3.991	0.728
56529-Primary-Pancreas	2.865	0.959	3.514	1.117	0.556	1.108	0.303	3.136	3.475	2.195	0.807	0.578	1.691	1.749	1.308	5.124	2.273	0.722	3.649	0.68
56530-Primary-Pancreas	2.516	1.031	3.688	1.229	0.957	1.508	0.071	3.416	6.561	2.983	1.098	1.09	2.009	0.915	0.968	3.7	2.839	1.046	3.899	0.594
56540-Primary-Pancreas	3.124	1.091	3.333	1.24	0.756	1.59	0.452	3.677	6.398	2.655	1.068	0.591	2.324	2.248	0.621	5.338	2.858	2.174	4.679	0.598
56377-Primary-Pancreas	3.398	0.69	2.93	1.104	0.648	0.744	0.181	4.527	6.819	2.695	1.761	2.174	2.05	0.633	1.314	5.523	2.15	1.091	2.622	0.508
56373-Primary-Pancreas	3.304	1.059	3.288	1.016	0.83	0.569	0.202	5.233	5.353	2.727	1.957	3.199	1.074	1.311	1.346	4.146	1.841	1.156	2.318	0.514
56374-Primary-Pancreas	3.737	1.008	3.002	0.883	0.903	0.519	0.235	4.601	6.773	2.223	1.599	2.258	2.869	1.489	1.264	3.77	2.987	1.409	2.852	0.469
56541-Primary-Pancreas	3.455	1.29	3.28	2.07	0.849	1.711	0.535	3.641	3.949	2.523	1.002	0.558	2.437	2.051	0.635	3.803	3.371	2.371	5.441	0.511
56542-Primary-Pancreas	3.422	1.2	3.334	1.382	0.743	1.535	0.626	4.916	7.58	3.535	1.753	0.702	2.545	2.295	0.568	4.476	2.802	1.993	4.467	0.498
56375-Primary-Pancreas	2.437	1.078	3.422	0.555	1.105	0.639	0.27	5.537	2.558	1.813	0.434	0.751	0.412	1.724	0.671	2.474	4.146	2.028	4.265	0.509
56535-Primary-Pancreas	3.339	1.703	2.794	0.575	1.051	0.746	0.937	5.239	7.428	3.377	1.705	3.535	1.938	2.616	0.729	5.468	2.327	2.198	4.349	0.582
54175-Primary-Pancreas	3.217	1.11	4.543	1.413	0.595	0.538	0.322	3.841	5.637	2.714	1.597	0.843	1.058	0.735	2.316	3.912	1.738	1.695	3.151	0.795
54301-Primary-Pancreas	2.807	1.057	3	0.763	0.443	0.854	0.304	4.375	2.872	2.365	1.163	0.661	1.089	1.276	0.911	3.174	2.379	1.553	3.721	1.188
54291-Primary-Pancreas	2.595	0.912	4.58	1.206	1.025	0.74	0.308	4.342	4.625	2.7	0.97	1.157	1.238	0.762	2.998	5.85	2.155	0.99	2.946	0.939
54302-Primary-Pancreas	4.314	0.836	3.554	1.372	0.809	1.078	0.474	2.7	9.077	3.521	2.007	3.25	3.787	1.413	1.887	5.441	1.031	1.601	3.156	0.898
54303-Primary-Pancreas	2.872	1.073	4.011	1.104	0.901	0.802	0.339	5.061	5.838	3.202	1.887	2.266	1.499	1.309	1.43	3.749	1.427	1.6	3.321	0.795
54172-Primary-Pancreas	4.931	0.704	3.776	1.254	0.711	0.559	0.304	2.43	3.087	1.566	1.402	0.675	0.968	0.497	3.544	4.872	1.213	0.848	2.365	0.648
54304-Primary-Pancreas	3.111	0.749	4.462	1.863	0.439	0.993	0.26	3.524	5.85	3.518	1.817	2.185	1.343	2.023	1.199	3.695	1.856	0.73	3.651	0.866
54305-Primary-Pancreas	3.918	0.923	4.528	1.884	0.434	0.943	0.409	3.574	6.342	3.156	1.72	1.738	1.323	1.323	1.846	3.896	1.314	0.899	3.6	0.84
54309-Primary-Pancreas	4.101	0.838	3.221	1.03	0.678	0.707	0.251	5.001	2.616	2.443	1.127	0.433	0.738	0.753	1.571	2.855	3.525	1.096	3.949	0.568
54306-Primary-Pancreas	4.043	0.829	3.988	1.572	1.034	0.629	0.466	4.363	5.993	3.036	1.65	2.256	1.584	1.215	1.524	3.332	1.671	1.452	3.569	0.749
54307-Primary-Pancreas	3.988	1.189	3.989	1.685	0.555	0.966	0.493	3.386	5.264	2.739	1.164	1.452	1.142	1.334	1.827	4.319	1.416	1.656	3.314	0.802
54292-Primary-Pancreas	2.485	0.806	4.454	0.968	0.816	0.816	0.222	3.752	3.326	2.368	1.229	0.779	1.149	1.167	1.903	3.784	2.532	1.167	3.571	0.938
54243-Primary-Pancreas	1.944	0.947	2.771	0.684	1.614	0.752	0.418	4.654	6.801	3.185	1.088	1.193	1.614	0.839	3.781	6.76	2.025	0.873	3.327	1.367
54308-Primary-Pancreas	3.395	1.027	3.504	1.401	0.439	0.907	0.418	3.088	6.435	3.667	1.617	0.439	1.459	1.692	1.367	5.453	1.304	1.703	3.278	0.8
54293-Primary-Pancreas	3.345	0.735	4.224	1.007	1.082	0.9	0.166	3.016	5.623	3.19	1.107	1.615	1.914	2.011	3.101	4.168	1.531	1.201	3.302	0.995
54310-Primary-Pancreas	3.737	0.78	3.334	1.62	0.569	0.635	0.276	3.889	7.536	2.619	1.56	0.635	1.262	1.102	1.801	3.38	1.561	0.757	2.462	0.588
54315-Primary-Pancreas	2.881	1.314	3.149	0.831	1.023	0.553	0.369	4.119	5.555	3.847	2.102	3.339	0.972	1.558	2.523	4.709	2.262	1.684	3.853	0.736
54311-Primary-Pancreas	2.421	0.828	3.632	1.184	0.712	0.766	0.244	4.479	6.48	3.321	2.098	2.951	1.95	0.909	1.595	2.508	1.671	1.089	2.896	0.755
54312-Primary-Pancreas	4.098	0.79	3.603	1.321	0.846	0.881	0.25	4.479	5.907	3.053	1.677	1.849	1.197	0.648	1.578	4.508	2.287	1.067	3.227	0.823
54299-Primary-Pancreas	3.401	0.657	3.951	1.332	0.356	0.891	0.258	4.302	4.857	2.615	1.027	0.583	1.269	0.891	1.317	3.459	2.223	1	3.879	0.923
54313-Primary-Pancreas	3.476	0.811	3.677	1.806	0.769	0.691	0.395	2.797	6.325	3.668	2.398	1.336	1.208	0.854	1.687	3.768	2.565	1.191	3.209	0.687
54314-Primary-Pancreas	3.692	0.905	2.341	1.11	0.643	0.79	0.461	4.905	8.203	3.19	1.616	2.065	2.528	0.744	2.389	4.906	2.136	1.085	2.977	0.714
54294-Primary-Pancreas	3.234	0.669	3.016	0.88	0.88	0.786	0.387	5.024	3.942	2.674	1.017	0.993	1.249	0.473	1.917	5.272	1.973	0.786	2.862	0.868
54295-Primary-Pancreas	2.892	0.707	3.368	0.833	0.686	0.941	0.434	4.549	5.944	2.531	1.28	1.511	1.979	3.807	2.172	3.577	1.464	0.87	2.948	0.961
54173-Primary-Pancreas	3.108	0.879	3.36	1.01	0.738	0.545	0.342	5.178	4.582	2.723	1.522	0.812	1.124	0.47	2.481	5.243	1.798	1.026	2.773	0.983
54316-Primary-Pancreas	1.054	1.94	4.715	0.693	2.78	0.498	0.369	3.408	2.532	3.581	3.025	0.825	0.775	5.141	1.074	3.035	3.715	2.659	5.778	0.916
54317-Primary-Pancreas	2.615	1.462	3.384	0.827	1.329	0.603	0.398	5.013	6.024	3.708	1.347	2.875	1.025	1.53	1.53	5.757	2.364	1.418	4.552	1.45
54297-Primary-Pancreas	3.951	1.001	3.497	0.967	0.452	0.793	0.253	4.676	4.242	2.833	1.364	0.842	1.246	1.142	1.073	3.184	1.688	1.606	2.91	0.838
54300-Primary-Pancreas	3.44	0.587	4.79	2.018	0.404	0.95	0.367	3.562	6.009	3.493	1.46	1.646	1.321	1.286	1.402	4.781	1.91	0.764	3.661	0.845
54318-Primary-Pancreas	2.136	1.239	3.154	1.25	0.769	0.969	0.412	3.628	4.927	3.7	1.864	0.874	1.397	0.874	2.217	3.866	2.338	0.74	4.902	0.925
54296-Primary-Pancreas	2.365	0.631	4.383	1.611	0.553	0.82	0.333	4.141	5.77	2.838	1.637	1.089	1.503	0.616	2.203	4.028	1.939	0.488	2.821	0.831
54174-Primary-Pancreas	2.834	1.235	2.685	0.951	0.88	0.745	0.238	4.584	7.062	3.165	1.761	1.799	1.397	2.845	2.195	3.924	1.549	0.915	2.63	0.783
54298-Primary-Pancreas	3.637	1.044	3.165	1.281	0.553	0.76	0.477	4.98	5.26	2.58	1.137	1.473	1.215	1.246	1.037	3.672	1.964	1.105	3.199	0.744
54171-Primary-Pancreas	3.349	0.834	5.793	1.485	0.629	0.477	0.282	2.915	3.669	1.906	1.436	0.477	1.281	1.158	3.116	3.657	1.453	0.872	2.718	0.961
64496-Primary-Pancreas	3.985	0.79	4.946	1.612	0.729	0.833	0.488	1.849	3.251	1.677	0.888	0.598	1.004	1.258	2.208	4.608	1.436	0.862	2.182	0.705
56322-Primary-Pancreas	2.287	0.981	3.668	1.072	1.188	0.946	0.172	4.483	3.563	3.014	1.294	0.476	1.243	0.852	3.072	4.755	1.754	1.515	4.011	1.083
56326-Primary-Pancreas	2.812	1.034	5.421	0.964	1.456	0.563	0.224	3.054	5.742	2.67	0.964	0.507	1.229	0.881	4.632	3.716	2.239	0.73	3.801	0.851
56534-Primary-Pancreas	3.012	1.498	4.309	1.044	1.343	0.594	0.734	2.841	5.543	3.018	0.691	1	0.563	2.348	1.343	2.967	2.586	1.944	4.018	0.65
56531-Primary-Pancreas	3.436	1.132	5.671	1.642	0.724	1.128	0.189	2.772	2.89	2.365	1.067	0.862	1.925	1.005	1.694	4.286	2.552	0.856	3.724	0.501
56523-Primary-Pancreas	3.167	0.792	4.844	1.187	0.509	1.267	0.196	2.25	3.277	1.913	0.989	0.309	1.985	0.801	1.64	4.015	2.844	0.734	3.87	0.682
56316-Primary-Pancreas	2.643	1.592	4.14	0.929	0.719	0.745	0.23	2.368	1.693	1.869	0.956	0.484	0.909	0.802	1.953	3.89	1.819	1.83	3.015	0.753
56320-Primary-Pancreas	2.362	1.028	3.626	0.875	1.139	0.781	0.2	3.224	5.009	3.267	1.079	1.256	1.408	0.922	4.389	5.685	1.602	1.1	3.894	0.82
64497-Primary-Pancreas	3.743	1.403	3.739	0.712	0.347	0.781	0.564	4.912	2.487	2.432	1.22	0.842	0.842	1.117	1.152	2.962	3.939	1.607	4.544	0.742

## Sheet: normal liver
!Sample_title	GJA1	GJA3	GJA4	GJA5	GJA8	GJA9	GJA10	GJB1	GJB2	GJB3	GJB4	GJB5	GJB6	GJB7	GJC1	GJC2	GJC3	GJD2	GJD3	GJD4
53839-Normal-Liver	2.631	1.145	4.846	0.858	1.106	0.488	0.333	5.924	4.983	1.956	1.14	0.884	1.065	1.331	1.016	2.518	2.54	1.183	3.593	0.8
49077-Normal-Liver	2.727	0.959	5.747	1.155	1.783	1.491	0.361	6.043	5.354	2.642	1.531	0.565	1.196	0.689	0.943	3.608	2.129	1.246	4.572	1.314
49078-Normal-Liver	2.989	1.018	5.687	1.596	1.404	1.691	0.376	3.753	3.635	2.561	1.466	0.589	1.033	0.914	1.913	4.088	2.114	1.367	4.446	1.087
49074-Normal-Liver	2.175	1.049	5.788	1.225	1.554	1.513	0.26	6.194	4.344	2.789	1.554	0.572	1.335	0.572	1.282	3.603	1.872	1.165	4.507	1.008
49088-Normal-Liver	1.817	1.539	5.489	1.085	1.545	1.257	0.184	5.143	4.445	2.634	1.545	0.721	1.638	0.901	0.721	3.893	2.169	1.675	4.66	1.094
49340-Normal-Liver	2.359	0.994	5.409	0.975	1.157	1.381	0.263	6.888	4.343	1.982	1.05	0.908	0.975	0.737	0.908	3.247	2.449	1.688	4.515	1.205
53855-Normal-Liver	3.022	1.071	4.672	1.015	1.1	0.557	0.308	6.37	5.989	2.242	1.005	0.526	0.875	0.894	1.188	2.377	2.5	1.258	3.353	0.736
49397-Normal-Liver	1.654	0.848	5.568	0.933	0.74	1.239	0.285	6.699	4.987	1.994	1.923	0.884	0.712	0.574	1.459	3.123	2.522	0.74	3.691	0.728
48605-Normal-Liver	3.52	1.008	3.783	0.699	0.962	1.601	0.219	5.041	4.087	2.252	1.174	0.571	0.784	0.784	0.996	2.984	2.542	1.207	3.588	1.091
48570-Normal-Liver	2.439	0.448	5.534	0.988	0.673	1.06	0.494	6.558	5.88	2.229	1.384	0.362	0.647	0.432	1.621	3.337	1.876	1.335	5.115	1.095
48571-Normal-Liver	3.26	0.745	5.684	1.152	0.8	1.357	0.336	5.557	5.37	1.977	1.766	0.454	0.423	0.336	1.152	3.608	2.076	0.8	4.187	1.13
48582-Normal-Liver	3.454	0.429	6.436	1.088	0.899	2.089	0.301	5.95	4.118	2.003	1.376	0.697	1.376	0.163	1.307	3.503	2.205	0.994	3.191	1.13
48583-Normal-Liver	2.623	1.071	5.949	0.65	1.315	2.349	0.531	6.514	4.911	2.024	1.515	0.972	0.972	0.65	0.972	3.538	2.228	0.972	4.177	1.115
49371-Normal-Liver	2.094	0.99	5.427	1.371	1.348	1.42	0.302	5.847	4.263	2.451	1.748	0.647	1.129	0.725	0.806	5.655	1.724	1.232	4.166	1.114
49372-Normal-Liver	1.856	0.885	5.536	1.68	1.945	1.68	0.1	5.065	3.852	3.006	2.195	0.614	1.083	0.67	0.952	5.487	1.755	1.044	4.284	1.636
49373-Normal-Liver	2.027	0.899	5.504	1.69	1.023	1.396	0.425	6.013	3.998	2.935	1.849	0.643	1.31	0.917	1.058	5.929	2.091	1.285	4.511	1.707
48590-Normal-Liver	2.197	0.588	4.769	0.92	0.879	1.268	1.482	6.207	3.493	2.826	1.136	0.457	0.457	0.338	1.861	5.467	1.154	0.969	4.96	1.158
49378-Normal-Liver	1.784	0.603	4.893	0.922	0.692	1.829	0.478	5.022	4.153	2.195	1.775	0.768	0.97	0.716	1.349	4.398	1.73	0.64	4.189	1.363
48604-Normal-Liver	1.366	1.275	4.428	0.944	1.951	1.684	0.412	6.167	5.399	2.301	1.208	0.988	0.868	1.208	1.102	3.399	2.71	1.461	4.535	0.892
48596-Normal-Liver	2.346	1.284	5.079	0.72	1.142	2.025	0.275	5.615	4.7	3.142	1.199	1.025	0.909	1.39	1.025	3.785	1.871	1.721	4.532	1.512
48645-Normal-Liver	1.608	1.517	5.734	1.646	1.67	1.361	0.33	6.642	4.361	2.81	1.916	0.938	1.176	1.39	0.574	3.062	2.229	1.565	5.307	0.926
48646-Normal-Liver	1.283	1.434	5.315	1.235	1.714	1.454	0.508	6.622	4.868	2.748	1.549	0.802	1.17	1.235	0.557	3.852	2.495	1.762	5.024	0.953
48640-Normal-Liver	1.557	2.208	5.444	1.121	1.662	1.121	0.462	6.239	4.332	2.967	1.283	0.934	1.022	2.158	0.718	3.334	3.05	1.863	4.964	1.272
48651-Normal-Liver	1.214	1.257	4.989	1.219	1.556	0.976	0.427	5.329	3.122	2.117	0.919	0.784	0.759	1.33	1.057	2.757	1.684	1.472	4.183	1.377
48678-Normal-Liver	3.493	1.117	5.497	1.975	1.092	1.058	0.386	3.712	4.381	3.083	1.694	1.488	1.542	1.058	0.916	3.641	1.357	1.542	3.958	1.051
49064-Normal-Liver	1.756	1.065	5.6	0.861	1.812	1.179	0.328	7.165	6.001	2.102	1.368	0.733	0.933	1.053	0.81	2.484	2.917	1.548	4.451	0.822
56379-Normal-Liver	1.658	0.753	3.692	0.7	0.807	0.7	0.251	5.332	5.99	1.735	1.111	0.746	1.135	1.111	1.786	2.549	2.707	1.187	2.988	0.606

## Sheet: met -liver
!Sample_title	GJA1	GJA3	GJA4	GJA5	GJA8	GJA9	GJA10	GJB1	GJB2	GJB3	GJB4	GJB5	GJB6	GJB7	GJC1	GJC2	GJC3	GJD2	GJD3	GJD4
49085-Met-Liver	2.97	1.107	6.949	1.728	1.834	1.728	0.19	5.12	4.55	3.265	2.07	0.934	1.242	0.395	1.274	3.878	2.358	0.648	5.069	1.492
49086-Met-Liver	2.821	1.55	4.965	1.428	1.075	1.12	0.199	5.116	6.095	3.089	1.473	1.418	2.479	0.803	1.256	4.42	2.182	0.752	4.244	0.993
48584-Met-Liver	2.509	1.085	2.088	0.988	0.928	1.789	0.683	2.27	8.276	3.766	1.789	2.228	3.853	3.637	1.631	4.271	1.944	0.869	3.415	0.791
49370-Met-Liver	2.033	0.747	2.456	0.402	1.107	1.607	0.291	3.639	5.762	3.973	2.867	2.702	1.168	3.282	1.41	6.175	1.496	1.474	3.381	0.998
48591-Met-Liver	1.464	1.4	3.039	0.746	1.336	2.514	0.151	5.764	5.007	3.495	1.169	1.578	1.507	2.347	1.647	4.746	1.537	1.835	5.347	0.81
49376-Met-Liver	1.588	1.124	2.929	0.736	0.94	1.378	0.266	3.274	4.508	3.607	1.43	1.311	1.838	2.679	2.851	4.792	2.143	1.297	4.001	0.845
49375-Met-Liver	1.647	0.93	2.603	0.783	0.584	1.533	0.234	2.91	4.377	3.605	1.396	1.079	1.893	2.314	2.843	4.88	2.233	1.422	3.935	0.862
48648-Met-Liver	2.221	1.685	4.185	0.742	1.44	1.503	0.292	4.857	5.489	3.634	2.607	2.102	2.302	3.372	0.672	4.092	1.301	2.007	4.451	0.82
48652-Met-Liver	2.609	1.296	4.143	1.052	1.234	0.883	0.443	5.13	5.326	3.795	1.711	3.39	1.19	1.203	2.287	3.055	1.871	1.751	3.877	1.115
48659-Met-Liver	2.628	1.125	4.525	1.515	1.373	1.286	0.343	4.297	3.778	3.548	1.955	2.277	1.222	1.222	1.163	4.782	1.249	1.584	3.975	1.169
49066-Met-Liver	1.81	1.237	3.861	0.844	1.007	1.09	0.287	4.74	4.153	3.364	1.496	1.688	1.409	3.782	1.025	3.505	1.96	1.673	3.497	1.017
49065-Met-Liver	2.865	1.236	5.832	1.327	1.634	1.269	0.425	5.543	3.983	2.602	1.351	0.64	0.975	3.207	1.806	3.65	2.204	1.327	3.983	1.104
56325-Met-Liver	2.349	0.718	4.598	0.944	0.675	0.689	0.16	4.389	4.877	2.787	1.288	1.153	1.371	3.339	1.73	4.514	1.977	0.777	3.021	1.169
56327-Met-Liver	1.326	1.294	2.07	0.578	1.122	0.906	0.25	2.338	4.338	2.889	0.963	0.461	1.173	0.741	1.826	3.021	2.115	0.842	2.957	0.749
56378-Met-Liver	2.618	0.856	3.015	0.797	1.092	0.716	0.302	3.854	4.231	3.037	1.405	0.751	1.15	1.06	1.92	4.897	1.661	1.066	2.648	0.582
56543-Met-Liver	2.103	1.179	3.504	1.227	0.76	1.815	0.339	4.708	7.103	3.002	2.032	2.322	3.334	1.635	1.635	4.395	1.176	0.646	3.16	1.399
56329-Met-Liver	1.283	1.153	4.579	0.772	1.502	1.022	0.271	4.624	5.328	3.133	1.405	0.646	1.435	1.2	2.369	3.335	2.123	0.686	3.799	1.421
56521-Met-Liver	1.29	1.233	2.223	0.856	0.568	1.285	0.689	3.067	5.896	3.648	1.302	0.915	2.885	1.725	1.345	5.248	2.62	0.621	3.748	0.92
56532-Met-Liver	1.684	2.453	2.624	0.612	1.312	1.084	0.465	4.495	4.511	3.394	0.516	0.563	1.873	2.379	1.118	3.608	2.744	1.64	4.296	1.098
56522-Met-Liver	1.497	1.731	2.286	0.956	0.754	1.325	0.163	5.028	6.584	3.527	1.388	0.956	2.244	1.408	1.939	4.681	3.353	0.638	4.278	0.965
56328-Met-Liver	1.269	1.199	4.055	0.597	1.491	0.923	0.381	4.203	4.391	3.454	1.017	1.795	1.901	0.732	5.021	6.425	1.876	0.7	3.554	0.878
56524-Met-Liver	2.29	0.803	5.014	1.061	0.41	1.337	0.46	5.733	5.283	2.222	1.222	0.529	2.254	0.712	0.699	3.728	3.257	1.031	4.405	0.887
56315-Met-Liver	2.651	0.932	3.642	0.889	1.175	0.751	0.153	5.095	4.39	3.09	1.698	0.732	1.115	1.279	1.862	4.326	2.021	1.254	3.871	0.931
56317-Met-Liver	2.222	0.79	4.408	0.937	1.113	0.823	0.24	5.021	3.995	3.436	1.66	2.108	1.144	2.271	1.924	3.365	2.71	0.949	3.778	0.861
56318-Met-Liver	2.297	0.958	4.642	0.974	1.068	0.708	0.085	4.912	4.233	3.386	1.515	1.772	1.05	1.816	2.317	3.539	2.885	1.088	3.889	1.099
