# Supplementary material for: GJB3 promotes pancreatic cancer liver metastasis by enhancing the polarization and survival of neutrophil
Source: Front Immunol. 2022 Oct 19;13:983116. doi: 10.3389/fimmu.2022.983116 (PMC9627207; doi:10.3389/fimmu.2022.983116)
Supplement: Supplementary file 3 [file DataSheet_3.xlsx]

## Sheet: figure 2B Q-PCR
	shNC	shGJB3-1	shGJB3-2
gjb3	23.9413	26.3228	26.6413
	23.7342	26.1828	26.447
	23.8802	26.9377	26.4844
actin	16.9185	16.6581	16.6408
	16.8198	16.8635	16.499
	16.6613	16.9342	16.3935

## Sheet: figure2E
shNC	shGJB3-1	shGJB3-2
14	8	7.8
13	6.8	7
12	6	5.9
14	6.5	5.7
9.8	5.8	6

## Sheet: figure 2F
shNC	shGJB3-1	shGJB3-2
2.4	2.2	1.82
2.38	1.8	1.8
2.6	1.7	1.8
2.8	1.7	1.6
3.1	1.4	1.44

## Sheet: figure 2H
shNC	shGJB3-1	shGJB3-2
65.2	20.2	20.2
80	18	18
60	28	18
57.8	22.7	12.7
71.1	24.4	14.4

## Sheet: figure 2I
		shNC	shGJB3-1	shGJB3-2
	day of death	22	27	28
		28	41	40
		24	34	38
		24	37	37
		30	41	41
		30	39	39
		31	38	38
		34	43	40
		34	45	45
		36	43	47
