# Supplementary material for: GJB3 promotes pancreatic cancer liver metastasis by enhancing the polarization and survival of neutrophil
Source: Front Immunol. 2022 Oct 19;13:983116. doi: 10.3389/fimmu.2022.983116 (PMC9627207; doi:10.3389/fimmu.2022.983116)
Supplement: Supplementary file 4 [file DataSheet_4.xlsx]

## Sheet: figure 4A
	shNC			shGJB3-1			shGJB3-2
CD95	1.09	1.01	0.9	0.23	0.22	0.25	0.28	0.262	0.25
NOS2	1.05	1.02	0.93	0.35	0.4	0.38	0.3	0.34	0.38
CCL3	1.02	0.98	1	0.43	0.45	0.4	0.343	0.345	0.4

## Sheet: FIGURE 4B
	shNC			shGJB3-1			shGJB3-2
CD206	1	1.1	0.9	2.2	2.1	2.3	2.52	2.51	2.3
ARG2	1.2	0.9	0.9	2.5	2.4	2.6	2.85	2.74	2.86
CCL2	1.05	0.98	0.97	1.5	1.8	1.76	1.75	1.68	1.76

## Sheet: FIGURE 4C
Time (minutes)	shNC					shGJB3-1					shGJB3-2
1.4141	10.0956	12.5567	9.69976	9.74469	8.37104	16.4563	9.64782	10.5258	12.3965	10.2947	11.0321	13.835	12.6608	13.8596	11.6788
7.96018	10.2461	12.1101	8.52855	7.47284	8.45092	16.3785	9.46127	10.0965	11.7129	9.99848	10.8313	13.3144	12.3162	13.9119	11.6169
14.5351	8.60431	10.5262	5.83579	5.79583	7.4134	15.7408	8.22816	8.60043	10.0339	8.6901	10.0077	11.8764	11.0239	12.4434	10.2701
21.2183	24.7621	21.7798	23.2427	26.7892	23.0648	24.9588	25.365	30.3892	30.782	31.1623	26.5244	33.6689	30.9885	34.9697	31.6731
27.7965	24.6424	21.7167	23.1403	26.0343	22.7005	25.0767	25.5783	28.4992	27.8662	30.9647	35.1173	32.0285	29.1406	33.1149	31.3581
34.3594	23.5693	20.2748	21.7051	24.8112	21.3961	24.3111	24.753	26.293	25.3703	39.7173	32.2826	28.3809	36.2383	29.9708	27.9619
41.063	27.8866	27.9873	24.9365	34.778	31.9938	45.6125	43.57	46.6109	48.4836	35.7796	40.5306	40.5031	47.7857	42.4406	49.1527
47.6589	26.1337	35.9422	28.3856	23.8663	30.2335	43.5342	41.3736	43.9517	46.3092	33.985	43.8954	42.6877	51.0017	44.339	52.6955
54.2383	28.5879	28.3493	27.175	32.9649	28.5671	42.1673	49.7702	42.2751	45.018	32.9519	49.3212	47.1776	40.5131	48.5344	49.1868
60.9213	6.50657	8.03192	7.00124	6.50655	4.60673	4.29687	6.02132	6.36706	7.605	6.63921	5.67674	7.50145	6.02473	7.70442	6.92869
67.5232	5.11574	6.60718	5.37134	5.71668	3.64607	3.78146	5.07728	5.09657	5.70425	5.26238	4.67485	5.89206	4.53555	5.93538	5.3851
74.1105	3.63939	5.88417	4.90708	5.24939	3.32619	3.20444	4.77907	4.84116	5.33612	4.87556	4.15811	5.20876	4.42452	5.47856	5.11324

## Sheet: FIGURE 4D
Time (minutes)	shNC					shGJB3-1					shGJB3-2
1.4141	52.8467	58.5657	57.5011			38.5494	37.5531	32.0187			31.2901	29.1822	31.0377
7.96018	54.027	54.2905	59.2345			33.4592	37.3639	36.4929			31.0125	26.4736	31.969
14.5351	56.969	52.9052	52.3448			33.83	33.2008	30.4265			31.2901	28.1822	29.0477
21.2183	36.5533	38.0304	29.674			23.83	23.2008	30.4265			26.3168	28.7501	23.7224
27.7965	39.4796	28.2253	27.4778			21.8082	30.9666	22.5661			20.1914	27.5852	23.9195
34.3594	29.7176	29.8799	38.387			22.8082	30.9666	24.5661			20.1914	25.8515	28.392
41.063	85.7176	99.8799	98.387			66.6389	60.0409	63.4063			53.9191	54.4951	53.2251
47.6589	96.6525	93.0633	101.438			65.7696	64.324	69.4596			57.6668	53.5574	51.5712
54.2383	96.6525	83.0633	101.438			52.7519	66.3928	66.2338			50.5326	51.1094	52.5042
60.9213	28.6313	29.6128	25.6564			22.7519	26.3928	26.2338			22.1904	20.2134	22.6833
67.5232	25.6659	31.1447	27.4217			29.4126	20.0727	23.7444			22.2998	25.3528	22.1043
74.1105	26.6659	31.1447	27.4217			29.4126	20.0727	24.7444			25.0557	29.7764	26.8961

## Sheet: FIGURE 4E
ECAR
shNC					shGJB3-1					shGJB3-2
28.5879	28.3493	27.175	32.9649	28.5671	42.1673	49.7702	42.2751	45.018	32.9519	49.3212	47.1776	40.5131	48.5344	49.1868
OCR
shNC					shGJB3-1					shGJB3-2
96.6525	83.0633	101.438	97	96	52.7519	66.3928	66.2338	67	68	50.5326	51.1094	52.5042	56	58

## Sheet: FIGURE 4F
	ECAR		shNC			shGJB3-1			shGJB3-2
shNC	29.13	3	96.6525	83.0633	101.438
shGJB3-1	44.44	2				52.7519	66.3928	66.2338
shGJB3-2	46.95	3							60.5326	51.1094	52.5042
			OCR

## Sheet: figure 4G
shNC					shGJB3-1					shGJB3-2
1.05879	1.03493	0.917501			1.16726	1.07702	0.927505			0.93212	0.977552	0.951314

## Sheet: FIGUR 4H
shNC					shGJB3-1					shGJB3-2
1.03879	1.03493	0.937501			0.56726	0.477016	0.527505			0.43212	0.477552	0.451314

## Sheet: FIGURE 4I
shNC					shGJB3-1					shGJB3-2
1.01879	1.03493	0.957501			2.26	2.16	2.27			2.11	2.52	2.139

## Sheet: FIGURE 4 J
shNC					shGJB3-1					shGJB3-2
1.11879	0.93493	0.957501			2.76	2.76	2.27			2.61	2.72	2.139
