# Supplementary material for: GJB3 promotes pancreatic cancer liver metastasis by enhancing the polarization and survival of neutrophil
Source: Front Immunol. 2022 Oct 19;13:983116. doi: 10.3389/fimmu.2022.983116 (PMC9627207; doi:10.3389/fimmu.2022.983116)
Supplement: Supplementary file 5 [file DataSheet_5.xlsx]

## Sheet: figure 3A kpc1199
	shNC				shGJB3-1				shGJB3-2
D0	0.1736	0.1778	0.1834	0.1735	0.1682	0.1807	0.1784	0.1814	0.1859	0.1697	0.1637	0.1573
D1	0.2233	0.25265	0.241888	0.23008	0.18051	0.19261	0.20284	0.2035	0.18942	0.201003	0.211563	0.20075
D2	0.34859	0.34706	0.34548	0.343338	0.323298	0.326609	0.326741	0.28732	0.313929	0.291522	0.328159	0.323132
D3	0.45558	0.546126	0.52975	0.46169	0.436907	0.433878	0.433514	0.43445	0.47436	0.441485	0.421785	0.480927
D4	0.5985	0.68005	0.68481	0.68084	0.59149	0.59756	0.64056	0.641445	0.698689	0.598584	0.555728	0.554147

## Sheet: figure 3A panc 1
	shNC				shGJB3-1				shGJB3-2
D0	0.1301	0.1342	0.1287	0.1257	0.13607	0.1375	0.14025	0.14674	0.149677	0.15125	0.154275	0.161414
D1	0.1693	0.1741	0.21589	0.1617	0.153793	0.163397	0.1386	0.1419	0.156917	0.157974	0.15246	0.15609
D2	0.3722	0.3241	0.3306	0.2795	0.27657	0.26712	0.28539	0.2835	0.230423	0.293832	0.231393	0.231185
D3	0.5899	0.5377	0.5355	0.5949	0.504825	0.525725	0.458875	0.48055	0.455531	0.45783	0.450476	0.45286
D4	0.7494	0.7646	0.6608	0.7259	0.606402	0.648627	0.605355	0.672112	0.666704	0.571349	0.666589	0.573932

## Sheet: figure 3B KPC1199
	Vector				OE
D0	0.2233	0.225265	0.224189	0.23008	0.218051	0.219261	0.220284	0.232035
D1	0.354859	0.354706	0.34548	0.343338	0.393298	0.349661	0.342327	0.342873
D2	0.55558	0.546126	0.52975	0.52169	0.56907	0.574339	0.564335	0.564345
D3	0.6985	0.78005	0.78481	0.78084	0.789149	0.795976	0.796406	0.786414
D4	0.9985	0.98005	0.98481	1.06808	1.14181	0.942193	1.1322	1.03232

## Sheet: figure 3B PANC1
	Vector				OE
D0	0.15301	0.15342	0.152587	0.1257	0.153793	0.163397	0.1386	0.1419
D1	0.2693	0.2741	0.21589	0.2617	0.27657	0.26712	0.28539	0.2835
D2	0.4722	0.43241	0.3306	0.42795	0.404825	0.525725	0.458875	0.48055
D3	0.64899	0.65377	0.65355	0.64949	0.706402	0.748627	0.705355	0.672112
D4	0.87494	0.86646	0.8608	0.7259	0.87657	0.96712	0.8539	0.935

## Sheet: figure 3E
shNC	shGJB3
12.9	3.13
13	4.2
10	3.5
11.7	3.4
11.5	4.3

## Sheet: figure 3G
GJB3 high	GJB3 low
16.9	6.13
17	8.2
20	5.5
14.7	5.4
14.5	7.3
