# Supplementary material for: GJB3 promotes pancreatic cancer liver metastasis by enhancing the polarization and survival of neutrophil
Source: Front Immunol. 2022 Oct 19;13:983116. doi: 10.3389/fimmu.2022.983116 (PMC9627207; doi:10.3389/fimmu.2022.983116)
Supplement: Supplementary file 6 [file DataSheet_6.xlsx]

## Sheet: figure 5A
	shNC			shGJB3-1			shGJB3-2
ATP	0.89747	1.17186	0.93492	0.98445	0.82859	0.92955	0.89975	1.00213	1.05406
ADP	0.93754	0.9573	1.09	0.92083	0.96151	0.965764	0.9363	0.94298	1.02215
cAMP	1.05047	0.97531	1.02755	0.31371	0.35029	0.42712	0.42083	0.36151	0.35764
cGMP	0.9713	1.00978	1.03466	0.95442	0.982	1.02627	1.05658	0.95288	1.04227
Glutamate	0.9713	0.97813	1.06466	0.92442	0.982	1.12627	1.09658	0.90288	1.04227
Glucose	1.03153	0.99741	1.0227	1.14741	1.0251	1.0253	1.01027	0.92006	1.02141

## Sheet: figure 5B
	shNC			shGJB3-1			shGJB3-2
CD95	1.05	1.05	0.9	0.73	0.72	0.75	0.38	0.4262	0.425
NOS2	1.04	1.03	0.93	0.65	0.6	0.68	0.53	0.534	0.48
CCL3	1.01	0.99	1	0.73	0.65	0.7	0.443	0.4345	0.4
CD206	1	1.03	0.97	1.52	1.41	1.39	2.852	2.51	2.53
ARG2	1.1	0.95	0.95	1.5	1.64	1.6	2.55	2.74	2.46
CCL2	1.04	0.98	0.98	1.4	1.48	1.476	1.75	1.868	1.76

## Sheet: FIGUR 5C
shNC					shGJB3-1					shGJB3-2
1.03879	1.02493	0.947501			1.56726	1.47702	1.52751			1.84321	1.87755	1.85131

## Sheet: FIGURE 5D
shNC					shGJB3-1					shGJB3-2
1.01879	1.03493	0.957501			0.66	0.76	0.77			0.51	0.52	0.6139

## Sheet: FIGUR 5E
shNC					shGJB3-1					shGJB3-2
1.11879	0.93493	0.957501			0.46	0.56	0.527			0.461	0.472	0.4139

## Sheet: FIGURE 5F
	ECAR		Vehicle			1um			10um
Vehicle	35.13	3.3	66.6525	61.0633	71.4383
1um	24.44	2.4				82.7519	86.3928	96.2338
10um	16.95	3.15							110.533	121.109	112.504
			OCR
