# Supplementary material for: GJB3 promotes pancreatic cancer liver metastasis by enhancing the polarization and survival of neutrophil
Source: Front Immunol. 2022 Oct 19;13:983116. doi: 10.3389/fimmu.2022.983116 (PMC9627207; doi:10.3389/fimmu.2022.983116)
Supplement: Supplementary file 7 [file Table_1.csv]

B cell_QUANTISEQ	0.018615	0.016627	0.011917	0.018063	0.006568	0	0.014049	0.00717	0.010151		0.006271	0	0	0	0.005662	0	0	0.00948	0	0.002379222	0.011462222
Macrophage M1_QUANTISEQ	0.128656	0.284202	0.331589	0.088973	0.272061	0.345078	0.105451	0.137189	0.203521		0.13256	0.220647	0.275523	0.298132	0.200755	0.65153	0.382496	0.249543	0.211275
Macrophage M2_QUANTISEQ	0	0	0	0.00257	0	0	0	0.004298	0		0	0	0	0	0	0	0	0	0
Monocyte_QUANTISEQ	0.001446	0	0	0	0	0	0.045242	0.003433	0.04363		0	0	0	0	0	0	0	0.032106	0.03631
Neutrophil_QUANTISEQ	0.089747	0.07186	0.083492	0.018445	0.082859	0.112955	0.039975	0.120213	0.105406		0.110213	0.164514	0.17239	0.198416	0.108029	0.15763	0.230983	0.128861	0.159918
NK cell_QUANTISEQ	0.013754	0.000573	0	0.011826	0.000839	0.003663	0.01363	0.014298	0.002215		0.001561	0	0.003512	0	0.003237	0	0	0	0.000931
T cell CD4+ (non-regulatory)_QUANTISEQ	0.105047	0.137531	0.182755	0.011371	0.135029	0.212712	0.092083	0.096151	0.165764		0.115374	0.202877	0.205253	0.231569	0.15509	0.158345	0.232415	0.178618	0.205949
T cell CD8+_QUANTISEQ	0.009713	0.037813	0.034659	0.012442	0.0082	0.012627	0.009658	0.030288	0.014227		0.011367	0.009278	0.008096	0.00703	0.014819	0.000147	0.005243	0.012242	0.011084
T cell regulatory (Tregs)_QUANTISEQ	0.013153	0.019741	0.022701	0.014741	0.025101	0.025297	0.010266	0.012006	0.021414		0.014475	0.024177	0.027803	0.032169	0.020282	0.032348	0.029797	0.0229	0.023504
Myeloid dendritic cell_QUANTISEQ	0	0	0	0	0	0	0	0	0		0.001366	0	0	0	0	0	0	0.001623	0
uncharacterized cell_QUANTISEQ	0.619869	0.431653	0.332886	0.821568	0.469342	0.287669	0.669645	0.574953	0.433672		0.606812	0.378506	0.307422	0.232685	0.492126	2.26E-16	0.119066	0.364628	0.351029
