# Supplementary material for: GJB3 promotes pancreatic cancer liver metastasis by enhancing the polarization and survival of neutrophil
Source: Front Immunol. 2022 Oct 19;13:983116. doi: 10.3389/fimmu.2022.983116 (PMC9627207; doi:10.3389/fimmu.2022.983116)
Supplement: Supplementary file 8 [file Table_2.csv]

cell_type	49085-Met-Liver	49086-Met-Liver	49065-Met-Liver	56327-Met-Liver	56378-Met-Liver	56543-Met-Liver	56329-Met-Liver	56524-Met-Liver	56315-Met-Liver
B cell_TIMER	0.107952587000149	0.107791556857549	0.108399114594452	0.108375926895872	0.109110803518182	0.107739316314662	0.109915175483457	0.107979213432114	0.108285687147551
T cell CD4+_TIMER	0.128986161160438	0.125803236780771	0.128588978628635	0.125622119694314	0.125535817410284	0.127196398581701	0.128856931224293	0.127073787530434	0.127312300034635
T cell CD8+_TIMER	0.204566244429619	0.207826830352715	0.205095575011455	0.19937941340913	0.199886263074501	0.197774703218675	0.199144605035491	0.206466039975502	0.202751630321254
Neutrophil_TIMER	0.117430522245918	0.118311825745528	0.116058473799495	0.116259533858632	0.117535584460994	0.117550482388864	0.117221363307302	0.117963225552323	0.117745720455078
Macrophage_TIMER	0.0521885340447014	0.0522704499308913	0.051755202891081	0.0504643569382025	0.049755242772262	0.0491199194605871	0.0507535975854861	0.0532983177140008	0.0500826586468084
Myeloid dendritic cell_TIMER	0.512533399148586	0.513647169910302	0.510996050731818	0.511072039603418	0.51188437320922	0.510567508144322	0.508413986038136	0.508101600983266	0.511986574847451
NA	NA	NA	NA	NA	NA	NA	NA	NA	NA
NA	NA	NA	NA	NA	NA	NA	NA	NA	NA
B cell_QUANTISEQ	0.0186147304005194	0.0166271710228308	0.0119171523325971	0.0180634585240107	0.00656801127467135	0	0.0140490794118754	0.0071704594970391	0.0101507569677398
Macrophage M1_QUANTISEQ	0.128655910981675	0.284201878447902	0.33158893403259	0.0889734999737114	0.272061354557199	0.345078327650659	0.10545139878736	0.137188517483538	0.203521193625049
Macrophage M2_QUANTISEQ	0	0	0	0.00257019732876577	0	0	0	0.00429806685352942	0
Monocyte_QUANTISEQ	0.00144626312038534	0	0	0	0	0	0.0452424373753318	0.00343336359376651	0.0436302841641088
Neutrophil_QUANTISEQ	0.0897470847650328	0.0718603231372354	0.0834924503029506	0.0184450106343535	0.0828587307217323	0.112954524336974	0.0399752610036319	0.120212999053961	0.10540556248883
NK cell_QUANTISEQ	0.0137538974466874	0.000572928479756927	0	0.0118263059741455	0.000839286043472129	0.00366304001317849	0.0136301827095802	0.0142983779115615	0.00221460463695144
T cell CD4+ (non-regulatory)_QUANTISEQ	0.105046926846291	0.137530804669141	0.182754534891728	0.0113707948543828	0.135029167699043	0.212711566336849	0.0920828638549396	0.0961510004114211	0.165764280408157
T cell CD8+_QUANTISEQ	0.00971257024915642	0.0378131714072103	0.03465919891278	0.0124422076213091	0.00820047815566258	0.0126269002457527	0.00965840949485137	0.0302876558114101	0.0142271355082792
T cell regulatory (Tregs)_QUANTISEQ	0.0131531609879023	0.0197405042712046	0.0227013958961689	0.0147408208455379	0.0251014360034426	0.0252970796304827	0.0102657769855769	0.0120063313748053	0.021414303950325
Myeloid dendritic cell_QUANTISEQ	0	0	0	0	0	0	0	0	0
uncharacterized cell_QUANTISEQ	0.61986945520235	0.431653218564719	0.332886333631185	0.821567704243783	0.469341535544777	0.287668561786104	0.669644590376852	0.574953228008968	0.433671878250559
Myeloid dendritic cell activated_XCELL	6.32573958811068e-20	0.00742384861275849	0.00135607052625868	3.2744169571458e-18	8.33084928393485e-19	3.08384159458703e-05	4.17357307398168e-18	0.00352894086987292	0
B cell_XCELL	2.81972932276769e-18	0	1.78704738966627e-18	0.00522472602432091	0	3.43262079121922e-19	0.015918778548109	0	1.39408639327449e-19
T cell CD4+ memory_XCELL	0	0.0103579564321072	0	0.00395653188884697	0.000713298356154398	0	3.56541040197553e-19	1.86797646120105e-20	1.88571348171129e-21
T cell CD4+ naive_XCELL	0	0	0	2.65550350619927e-18	3.14387629552092e-19	8.37437889342567e-18	0	0	0
T cell CD4+ (non-regulatory)_XCELL	0	0	5.54494692012814e-18	8.27235359759669e-19	0	3.0470221199977e-18	0	0	2.73376014890869e-20
T cell CD4+ central memory_XCELL	0	0	5.05093219004906e-19	1.5039610188992e-19	1.32874508684978e-18	4.72473551227863e-19	0.00818477755558753	0	0.0100233412188709
T cell CD4+ effector memory_XCELL	0.0487923283281827	0.058976532927652	0.0274943788159639	0	1.00086148709369e-18	9.07527033238033e-19	0	0.000837245494183846	0.0236068459308574
T cell CD8+ naive_XCELL	0	3.01557717871515e-20	0	0.0115680416609464	0	2.20607903786818e-18	0	0.0032474391501317	9.58373485404287e-05
T cell CD8+_XCELL	1.17362817441506e-17	0.0179469170021974	0.0202885197150652	1.24611791830096e-19	1.06155896172854e-18	0	2.36921692739876e-19	0.0228863434779649	3.65848796617172e-19
T cell CD8+ central memory_XCELL	0.0534963889587011	0.0992145654595566	0.0725959143210284	0.0101528112679467	0	0	0.0162587088915337	0.0764785155541603	0.0290407732188699
T cell CD8+ effector memory_XCELL	0	0.0136280129680913	0.0128819473598989	0	0	0	6.96111780919737e-19	1.53481778337246e-19	7.80219907356665e-21
Class-switched memory B cell_XCELL	0	4.42119070937073e-20	0	0.0293334589188925	2.58271355635411e-19	0	0	1.20299135625664e-17	0
Common lymphoid progenitor_XCELL	0	0	0.00158549974531468	0.032014900727443	0.00576135992200273	3.43940670045091e-19	4.83461783691453e-19	0.00064853570762269	0
Common myeloid progenitor_XCELL	0.00806551491795953	0.0012829296946764	0	0	5.33189641419697e-19	0.00820754147409363	0	3.55949883830962e-19	0
Myeloid dendritic cell_XCELL	0.00817419854302095	0.00453484402908032	0	0.00148760337947539	0	7.36878997125099e-19	0	0	6.50408544041072e-20
Endothelial cell_XCELL	0.0782661876961196	0.0270176755638992	0.0522826498825231	5.8686129796718e-19	0.00180166273014119	0.0209846844293713	0	0.0385440677760571	0.0140424342265222
Eosinophil_XCELL	0.00579734291833785	0.00722081246695259	0.00749776399901988	0	0	0.0110206281620887	1.10817334549217e-18	0.00817167102827939	0.000320734556108132
Cancer associated fibroblast_XCELL	0.109284862420071	0.0943528077890842	0.0904987091316793	3.7986646444303e-18	0.0630437276952021	7.90806050126753e-18	0.00959097916270904	0.0395918568909761	0.0355296466736806
Granulocyte-monocyte progenitor_XCELL	0	0	2.23371499409471e-19	0	0	0	9.25366141795089e-19	0.0408437664475425	0
Hematopoietic stem cell_XCELL	0.388216713130681	0.0974239903730762	0.261927897034884	7.18485130189063e-19	0.025240337121245	0.00678372310988732	0.0389265356667268	0.315233526003462	0.0704755599962456
Macrophage_XCELL	0	0.00520041930720102	0	6.1765527493748e-19	2.33399626111241e-19	0	0	1.14712444768446e-20	0
Macrophage M1_XCELL	4.40112318196515e-05	0.00671124735658354	0.00629982194748889	3.853069884298e-21	0.001851197592444	0	2.13132270828886e-18	0.00171446183518461	5.44791143672348e-19
Macrophage M2_XCELL	0.0182238493468372	0.00494487990850549	0.00237262210710557	6.56560815674945e-21	0	0	0.00177986264853567	0.00514828920202289	0.00259549619306346
Mast cell_XCELL	5.40721096944665e-20	0	3.85107205500363e-19	0.00732485307092226	0	0.00307354791749051	0.00279042825073805	4.79024052444748e-19	1.12643121124531e-21
B cell memory_XCELL	2.71856346335448e-19	0	1.23039538203251e-17	0	7.35891448568227e-19	0.000354334494971901	0.0177016442232633	2.51369454347566e-18	5.93778477389061e-19
Monocyte_XCELL	9.27320644313435e-18	4.64378662165618e-18	6.67575791914205e-19	0	0	1.41750205830123e-17	0	5.98671699548343e-18	0
B cell naive_XCELL	0	0.00226635966281628	0	0	3.74272418590014e-19	0	0.00480218799368575	0	0
Neutrophil_XCELL	3.11243437431805e-20	0.00112605603218588	0	0	1.2736761099188e-19	9.73719349471503e-20	0	4.4737604851254e-19	0
NK cell_XCELL	1.39386522475799e-17	0	0	0	3.12035622614464e-18	5.00276627422755e-19	0	0	0
T cell NK_XCELL	3.13552533813694e-19	0.0259666158165754	0.0111700827873416	0	0	0.00576473667350954	0.0204781279165538	0	0.0113346429383829
Plasmacytoid dendritic cell_XCELL	0.0247153255650436	0.014984742315429	0	0	0	0	0.0187329923472711	0	0.00121016099996053
B cell plasma_XCELL	0.0141111723070611	0.000577972741683996	3.69335102425297e-20	4.09990202526569e-20	5.32909866367175e-19	0	0.00501257472329542	0	0
T cell gamma delta_XCELL	8.30814363514764e-18	0	0	0	0	0	0	0	0
T cell CD4+ Th1_XCELL	3.6096968176437e-20	6.05365427780313e-18	0	1.33967088276287e-18	0	0	0	1.21876926433899e-18	0
T cell CD4+ Th2_XCELL	3.13534134120304e-19	0.134229157780439	0.0327831458336455	0.113817142167327	0.0873864385028517	3.70428713250329e-19	0.00164800794195434	0.00939666452924429	0.0121299268141633
T cell regulatory (Tregs)_XCELL	5.87049607558399e-18	0	3.15731373539669e-19	0	0	4.03435974484669e-18	0	0	9.26846296547578e-20
immune score_XCELL	0.00931436097423922	0.0240193658917448	0.0185241891427234	0.00935812164981237	3.0284549499842e-18	0.00939611738638617	0.0124728045325647	0.0207053430041629	0.000213823037405422
stroma score_XCELL	0.104872013602914	0.0633993759626505	0.0732084731659843	2.68498890080937e-18	0.0324226952126717	0.0104923422146856	0.0065399914257847	0.0416215585517264	0.0282237788668022
microenvironment score_XCELL	0.114186374577153	0.0874187418543953	0.0917326623087077	0.00935812164981238	0.0324226952126717	0.0198884596010718	0.0190127959583494	0.0623269015558893	0.0284376019042076
B cell_EPIC	0.0327419678342259	0.024955704264791	0.0312195419473047	0.0198438356458206	0.0205741669893454	0.0197857481265945	0.025383187759494	0.019372073110502	0.0251661246004229
Cancer associated fibroblast_EPIC	0.0116004319196621	0.0164214938061301	0.0177446767509854	0.00924393977185477	0.0166300035275381	0.0143190220735198	0.00915303198898263	0.0107938242979598	0.0118809344722681
T cell CD4+_EPIC	0.134276142574461	0.132878317723305	0.135476381919317	0.0837206815514294	0.110869939443205	0.0948829116282318	0.118912360969569	0.142160479105773	0.122809789804647
T cell CD8+_EPIC	0.0586533118419099	0.0772586254313939	0.0558816524370215	0.0587655609504141	0.0519948964958376	0.0685174778694015	0.0614188142366562	0.0644844218385586	0.0585528100255385
Endothelial cell_EPIC	0.127864371805242	0.108282162782884	0.139967392591823	0.0695608476719631	0.0933266250666142	0.101921576698264	0.0863035121368211	0.113733424964761	0.109436975987335
Macrophage_EPIC	0.0105125809892704	0.00937859669109451	0.00854633101756023	0.00716843798917263	0.00651330634046524	0.00613599143093649	0.00760012631294449	0.00820852454799153	0.00666940827014757
NK cell_EPIC	9.22685193084711e-10	8.38833508988104e-10	1.22264783083123e-10	2.04010103147283e-10	1.61012719885505e-11	8.63483228587572e-10	6.57603848430996e-11	4.63420777368451e-10	3.1902476406844e-10
uncharacterized cell_EPIC	0.624351192112544	0.630825098461568	0.611164023213723	0.751696696215335	0.700091062120894	0.694437271309568	0.691228966529772	0.641247251671033	0.665483956520616
T cell_MCPCOUNTER	2.73415384615385	2.91953846153846	2.91215384615385	2.30269230769231	2.44730769230769	2.52653846153846	2.83461538461538	2.94176923076923	2.97084615384615
T cell CD8+_MCPCOUNTER	3.507	4.139	3.536	2.622	2.499	3.46	3.425	3.177	3.02
cytotoxicity score_MCPCOUNTER	1.92728571428571	2.13985714285714	2.00757142857143	1.866	1.60757142857143	1.64285714285714	1.48071428571429	2.49214285714286	1.81985714285714
NK cell_MCPCOUNTER	2.4895	1.94883333333333	1.2875	1.14183333333333	1.2415	1.54333333333333	1.72266666666667	1.81783333333333	1.7585
B cell_MCPCOUNTER	2.90677777777778	2.50855555555556	2.65455555555556	1.70222222222222	1.846	1.82866666666667	2.16177777777778	1.91255555555556	2.293
Monocyte_MCPCOUNTER	4.51128571428571	4.87528571428571	4.39442857142857	4.39085714285714	4.05257142857143	4.03457142857143	4.15085714285714	4.45471428571429	4.41914285714286
Macrophage/Monocyte_MCPCOUNTER	4.51128571428571	4.87528571428571	4.39442857142857	4.39085714285714	4.05257142857143	4.03457142857143	4.15085714285714	4.45471428571429	4.41914285714286
Myeloid dendritic cell_MCPCOUNTER	2.6068	2.039	1.836	1.7836	1.4276	1.423	1.8214	1.8124	1.8338
Neutrophil_MCPCOUNTER	3.35308333333333	2.79583333333333	2.93566666666667	2.08516666666667	2.69025	2.8525	3.19241666666667	3.63058333333333	3.04066666666667
Endothelial cell_MCPCOUNTER	3.45112121212121	2.85269696969697	3.33315151515152	1.92418181818182	2.48033333333333	2.55612121212121	2.47324242424242	3.12536363636364	2.79812121212121
Cancer associated fibroblast_MCPCOUNTER	6.10228571428571	7.24585714285714	7.49757142857143	4.46942857142857	7.08728571428571	6.25485714285714	4.80385714285714	5.692	5.83914285714286
